# Supplementary material for: Comparative analysis of the organization and complexity of immunoglobulin light chain loci in equids
Source: J Anim Sci. 2026 Jan 9;104:skag001. doi: 10.1093/jas/skag001 (PMC12906693; doi:10.1093/jas/skag001)
Supplement: skag001_Supplementary_Data [file skag001_supplementary_data.zip]

Archive with 4 entries (4 files):
- Supplementary_data.zip
- 22-Jan-2026_070757_Supplementary_material_A.pdf
- Supplementary_material_A.pdf
- 23-Jan-2026_063041_Supplementary_material_A.pdf
